# Supplementary material for: Efficacy and Safety of Vilaprisan in the Treatment of Uterine Fibroids: Data from ASTEROID 5, a Phase 3 Multicenter Randomized Controlled Trial
Source: J Clin Med. 2026 Apr 24;15(9):3246. doi: 10.3390/jcm15093246 (PMC13164208; doi:10.3390/jcm15093246)
Supplement: Supplementary file 1 [file jcm-15-03246-s001.zip]

Archive with 1 entries (1 files):
- ASTEROID5_Manuscript_Supplementary Materials_3Mar2026_tracked.pdf
